# Supplementary material for: Explainable Artificial Intelligence in Mammography: A Systematic Review of Methods, Evaluation Practices, and Clinical Readiness
Source: Diagnostics (Basel). 2026 May 6;16(9):1412. doi: 10.3390/diagnostics16091412 (PMC13163533; doi:10.3390/diagnostics16091412)
Supplement: Supplementary file 1 [file diagnostics-16-01412-s001.zip]

Archive with 2 entries (2 files):
- Supplementary File S2.pdf
- Supplementary File S1 - PRISMA cheklist.pdf
